# Supplementary material for: The Modulation of Immune Responses in Tilapinevirus tilapiae-Infected Fish Cells through MAPK/ERK Signalling
Source: Viruses. 2023 Mar 31;15(4):900. doi: 10.3390/v15040900 (PMC10144228; doi:10.3390/v15040900)
Supplement: Supplementary file 1 [file viruses-15-00900-s001.zip]

Archive with 1 entries (1 files):
- viruses-2298854-supplementary.pdf
